# Supplementary material for: Evaluation of altered starch mutants and identification of candidate genes responsible for starch variation in wheat
Source: BMC Plant Biol. 2023 Aug 1;23:377. doi: 10.1186/s12870-023-04389-3 (PMC10391901; doi:10.1186/s12870-023-04389-3)
Supplement: Supplementary file 1 — Supplementary Material 1 [file 12870_2023_4389_MOESM1_ESM.xlsx]

## Sheet: Sheet1
Table S1: Raw data of different physiological traits of the mutant lines.
		Starch			Hradness			Glutin			Protein
No	Name	R1	R2	R3	R1	R2	R3	R1	R2	R3	R1	R2	R3
1	0064-4	68.5948	64.4002	66.4975	92	93	98.5	39.2	39	40.55	14.1	14.2	13.25
2	0067-3	69.7669	68.7182	69.2425	98	99	98	40.6	40.5	40.05	13.4	13.1	13.35
3	0070-1	66.0657	67.1144	66.5901	97	99	100.5	40.1	40	39.7	13.4	13.3	12.65
4	0073-3	67.2994	67.2994	67.2994	100	101	97.5	39.6	39.8	40.55	12.8	12.5	13.7
5	0076-3	66.991	67.6696	67.3303	97	98	94.5	40.5	40.6	43.3	13.9	13.5	15.25
6	0079-5	68.3481	68.8416	68.5949	94	95	94.5	43.2	43.4	44.4	15	15.5	15.35
7	0082-1	60.699	60.7607	60.7298	95	94	94.5	44.2	44.6	44.95	15.5	15.2	17.15
8	0085-1	63.0431	63.2282	63.1356	95	94	95	44.9	45	38.65	17.3	17	13.7
9	0088-1	68.2864	67.2994	67.7929	94	96	94.5	38.7	38.6	43.15	13.9	13.5	14.55
10	0091-1	71.5558	71.5558	71.5558	94	95	96.5	43.3	43	46.05	14.4	14.7	15.55
11	0097-5	66.004	66.004	66.004	96	97	114	46	46.1	42.75	15.3	15.8	15.9
12	0100-1	58.9101	59.527	59.2186	115	113	103.5	42.7	42.8	40.95	15.8	16	15.2
13	0103-3	70.0753	70.8155	70.4454	103	104	96	40.9	41	39.9	15.3	15.1	14.45
14	0106-3	72.9129	72.7895	72.8512	96	96	93.5	39.8	40	43.35	14.3	14.6	14.05
15	0109-2	61.4	61.5626	61.4813	93	94	113.5	43.2	43.5	41.15	14.1	14	13.8
16	0112-1	60.7607	60.1439	60.4523	114	113	98.5	41.1	41.2	41.6	13.7	13.9	14.25
17	0115-2	60.3289	59.7737	60.0513	98	99	101.5	41.6	41.6	43.95	14.4	14.1	14.2
18	0118-4	64.832	64.2768	64.5544	102	101	114.5	43.9	44	43.95	14.4	14	13.15
19	0121-4	66.7443	67.6079	67.1761	114	115	98.5	44	43.9	45.55	13.3	13	16.7
20	0124-3	70.0753	69.3351	69.7052	98	99	104.5	45.5	45.6	40.05	16.9	16.5	17.7
21	0127-2	60.699	60.575	60.637	104	105	97.5	40	40.1	41.05	17.9	17.5	14.05
22	0130-3	60.26	60.32	60.29	97	98	100.5	41	41.1	41	14.1	14	14.65
23	0139-3	60.444	62.467	61.4555	101	100	101	41	41	44.1	14.8	14.5	15.2
24	0142-2	63.708	65.47	64.589	101	101	114.5	44	44.2	44.25	15.1	15.3	14.45
25	0148-2	70.692	73.368	72.03	115	114	98.5	44	44.5	40.45	14.3	14.6	13.6
26	0151-3	65.4053	64.984	65.1946	98	99	97.5	40.5	40.4	40.5	13.7	13.5	14.3
27	0154-1	65.796	67.102	66.449	98	97	98.5	40.5	40.5	40.05	14.1	14.5	13.55
28	0157-1	65.925	63.773	64.849	99	98	115	40	40.1	44.35	13.6	13.5	14.2
29	0163-2	69.321	69.321	69.321	116	114	97	44.2	44.5	41.3	14.3	14.1	14.7
30	0169-2	66.188	68.407	67.2975	96	98	96.5	41	41.6	40.9	14.8	14.6	13.45
31	0172-3	50.979	52.415	51.697	96	97	97	40	41.8	41.5	13.6	13.3	14.85
32	0181-2	56.789	56.789	56.789	98	96	99.5	41.5	41.5	43.3	14.9	14.8	15.6
33	0184-2	61.2277	62.5985	61.9131	100	99	100	43.1	43.5	37.7	15.8	15.4	12.55
34	0187-5	65.4705	66.9719	66.2212	101	99	95.5	37.8	37.6	38.3	12.7	12.4	13.2
35	0190-2	77.481	78.133	77.807	96	95	113	38.1	38.5	44.45	13.1	13.3	14.3
36	0193-4	63.251	65.47	64.3605	114	112	103.5	44.3	44.6	40.4	14.5	14.1	14.35
37	0196-1	67.885	68.93	68.4075	104	103	118	40.8	40	60.6	14.6	14.1	14.6
38	0199-4	60.104	62.024	61.064	119	117	96	60.4	60.8	42.15	14.7	14.5	15.35
39	0202-2	73.0127	73.0127	73.0127	96	96	98.5	42.4	41.9	40.35	15.2	15.5	14.7
40	0211-1	66.327	65.532	65.9295	99	98	103.5	40.2	40.5	51.4	14.8	14.6	12.25
41	0214-4	69.041	68.643	68.842	104	103	97.5	51.3	51.5	42.55	12.4	12.1	15.75
42	0217-1	65.731	67.32	66.5255	97	98	111.5	42.5	42.6	46.3	15.9	15.6	17.1
43	0220-4	70.828	70.828	70.828	112	111	97.5	46.1	46.5	39.15	17.2	17	13.75
44	0223-1	61.693	62.818	62.2555	97	98	99.5	39.1	39.2	42.05	13.9	13.6	15.8
45	0226-2	66.455	66.658	66.5565	100	99	101.5	42.1	42	43.85	15.7	15.9	16.8
46	0229-1	66.393	67.382	66.8875	102	101	103.5	43.8	43.9	42.35	16.8	16.8	15.35
47	0232-2	68.643	67.915	68.279	103	104	98.5	42.3	42.4	39.05	15.5	15.2	13.3
48	0238-2	68.114	67.915	68.0145	98	99	95.5	39.1	39	41.1	13.1	13.5	15.65
49	0247-2	70.232	69.901	70.0665	96	95	104.5	41.2	41	39.95	15.7	15.6	13.35
50	0250-2	65.334	65.929	65.6315	105	104	101	39.9	40	38.65	13	13.7	12.7
51	0253-2	74.601	73.5423	74.0717	101	101	104.5	38.7	38.6	38.55	12.8	12.6	12.8
52	0256-3	69.173	68.643	68.908	105	104	102.5	38.7	38.4	38.65	12.7	12.9	12.5
53	0262-3	61.0315	60.766	60.8987	102	103	115.5	38.7	38.6	44.85	12.6	12.4	14.35
54	0265-1	70.69	70.828	70.759	116	115	112.5	44.8	44.9	45.7	14.2	14.5	15.85
55	0268-1	58.449	58.648	58.5485	113	112	114	45.8	45.6	43.4	15.9	15.8	13.75
56	0271-2	62.156	62.686	62.421	114	114	95.5	43	43.8	39.8	13.6	13.9	14.6
57	0274-2	49.165	50.252	49.7085	93	98	100.5	39.8	39.8	42.95	14.5	14.7	15.65
58	0277-1	68.044	70.624	69.334	100	101	96.5	42.9	43	43.5	15.5	15.8	16.7
59	0280-3	66.21	67.636	66.923	98	95	98.5	43.2	43.8	40.85	16.8	16.6	14.6
60	0283-2	77.144	77.415	77.2795	99	98	116	40.9	40.8	43.7	14.7	14.5	13.75
61	0286-1	64.445	63.229	63.837	117	115	97.5	43.8	43.6	40.8	13.6	13.9	14.15
62	0289-2	67.229	67.636	67.4325	97	98	100.5	40.7	40.9	40.4	14.2	14.1	14.3
63	0292-2	61.124	63.358	62.241	101	100	98.5	40.2	40.6	41.4	14.1	14.5	14.75
64	0295-3	65.124	66.957	66.0405	99	98	99	41.2	41.6	41.1	14.6	14.9	14.35
65	0298-2	62.747	61.525	62.136	98	100	97	41	41.2	40.35	14.2	14.5	14.15
66	0301-1	67.025	68.655	67.84	96	98	111	40.2	40.5	42.35	14.2	14.1	12.55
67	0304-1	61.185	62.0684	61.6267	112	110	98.5	42.2	42.5	45.45	12.5	12.6	16.75
68	0307-2	73.341	71.983	72.662	98	99	97.5	45.3	45.6	38.6	16.6	16.9	13.3
69	0310-1	65.667	65.55	65.6085	98	97	114.5	38.3	38.9	39.55	13.1	13.5	14.05
70	0316-3	66.414	67.636	67.025	115	114	97	39.5	39.6	42.35	14	14.1	12.8
71	0322-4	59.487	59.759	59.623	96	98	102.5	42.3	42.4	38.85	12.7	12.9	13.75
72	0325-2	59.487	59.757	59.622	103	102	98	38.8	38.9	40.95	13.7	13.8	14.6
73	0328-2	71.439	72.798	72.1185	99	97	98.5	40.9	41	40.05	14.7	14.5	14.1
74	0331-2	66.55	67.365	66.9575	99	98	98.5	40.1	40	41.5	14.1	14.1	14.8
75	0334-3	62.543	63.969	63.256	99	98	100.5	41.4	41.6	39.95	14.7	14.9	13.75
76	0337-3	64.377	66.346	65.3615	100	101	115.5	39.9	40	42.85	13.6	13.9	12.85
77	0340-2	59.895	61.0498	60.4724	116	115	101	42.9	42.8	41.15	12.9	12.8	15.25
78	0343-3	58.157	59.796	58.9765	100	102	100	41.2	41.1	39.7	15	15.5	13.55
79	0346-4	62.799	62.731	62.765	99	101	97	39.6	39.8	38.65	13.4	13.7	8.55
80	0349-1	64.164	65.734	64.949	96	98	113.5	38.7	38.6	44.05	13.6	3.5	14.35
81	0355-1	61.502	61.639	61.5705	115	112	92	44.1	44	38.55	14.2	14.5	13.5
82	0358-1	73.789	74.745	74.267	91	93	101.5	38.6	38.5	45.45	13.6	13.4	17.55
83	0361-2	61.844	60.751	61.2975	103	100	98.5	45.5	45.4	40.85	17.6	17.5	14.3
84	0364-1	64.164	65.461	64.8125	98	99	117	40.9	40.8	43.95	14.2	14.4	13.45
85	0367-1	65.666	66.69	66.178	118	116	98.5	43.9	44	39.05	13.2	13.7	13.85
86	0370-1	63.345	63.891	63.618	98	99	95.5	39.1	39	41.7	13.9	13.8	15.35
87	0373-2	60.069	61.024	60.5465	96	95	103.5	41.6	41.8	42.95	15.1	15.6	15.85
88	0379-3	65.871	65.598	65.7345	103	104	98.5	42.9	43	43.9	15.8	15.9	17.25
89	0388-1	68.874	69.489	69.1815	98	99	98.5	43.8	44	40.9	17	17.5	14.5
90	0394-3	69.352	69.83	69.591	99	98	98	40.8	41	40.85	14.4	14.6	14.6
91	0397-1	60.218	60.834	60.526	99	97	97	40.7	41	43.1	14.3	14.9	15.55
92	0400-1	68.284	68.968	68.626	96	98	102.5	43	43.2	40.45	15.3	15.8	13.8
93	0403-1	58.407	60.699	59.553	102	103	99.5	40.5	40.4	41.6	13.8	13.8	15.3
94	0406-1	59.379	61.115	60.247	99	100	97.5	41.4	41.8	39.45	15	15.6	13.9
95	0409-1	60.629	61.635	61.132	99	96	98.5	39.3	39.6	41.55	13.9	13.9	15.85
96	0415-1	57.365	58.754	58.0595	98	99	114	41.5	41.6	42.5	15.8	15.9	13.8
97	0421-1	65.143	67.088	66.1155	113	115	97.5	42.2	42.8	42.55	13.7	13.9	15.6
98	0424-1	61.602	63.616	62.609	97	98	97	42.5	42.6	40.9	15.6	15.6	15.45
99	0427-2	59.31	60.074	59.692	97	97	99.5	40.8	41	39.5	15.2	15.7	13.7
100	0430-3	61.81	63.893	62.8515	99	100	97	39.4	39.6	39.05	13.5	13.9	14.35
101	0436-1	61.949	63.616	62.7825	96	98	106	39.1	39	40.55	14.2	14.5	13.75
102	0439-1	62.852	62.157	62.5045	107	105	115.5	40.7	40.4	44.05	13.6	13.9	14.35
103	0442-2	63.268	64.657	63.9625	116	115	97.5	44	44.1	40.45	14.2	14.5	14.55
104	0445-4	63.199	62.782	62.9905	97	98	101.5	40.5	40.4	42.05	14.5	14.6	15.3
105	0448-1	60.351	62.157	61.254	102	101	100.5	42	42.1	41.55	15.1	15.5	15.2
106	0451-2	64.032	66.394	65.213	100	101	99.5	41.5	41.6	41.6	15.1	15.3	15.15
107	0454-3	61.463	62.998	62.2305	99	100	104	41.4	41.8	40.05	15	15.3	13.85
108	0457-2	69.658	71.186	70.422	105	103	103.5	40	40.1	42.25	13.8	13.9	14.7
109	0460-1	64.518	63.477	63.9975	103	104	105	42	42.5	39.7	14.6	14.8	13.85
110	0463-3	67.227	66.463	66.845	104	106	104.5	39.6	39.8	39.95	13.8	13.9	14.35
111	0466-3	65.977	65.143	65.56	105	104	102.5	39.9	40	39.45	14	14.7	13.65
112	0469-1	64.588	64.657	64.6225	102	103	105.5	39.3	39.6	40.05	13.7	13.6	14.55
113	0472-7	65.16	65.371	65.2655	105	106	107	40	40.1	40.9	14.6	14.5	14.5
114	0475-1	61.368	60.974	61.171	106	108	104.5	40.8	41	38.65	14.3	14.7	13.45
115	0478-1	74.569	75.271	74.92	104	105	105	38.7	38.6	40.55	13.3	13.6	14.1
116	0484-1	63.685	62.211	62.948	104	106	106.5	40.4	40.7	39.95	14	14.2	13.5
117	0487-1	61.228	61.79	61.509	104	109	105	39.9	40	41.35	13.4	13.6	7.85
118	0490-4	65.02	63.371	64.1955	104	106	105.5	41.4	41.3	41.55	13.8	1.9	14.5
119	0493-1	65.371	64.107	64.739	105	106	103.5	41.6	41.5	39.35	14.4	14.6	13.35
120	0496-2	67.898	66.775	67.3365	104	103	104.5	39.3	39.4	42.4	13.2	13.5	14.75
121	0499-2	63.756	65.23	64.493	105	104	107	42.3	42.5	39.45	14.7	14.8	13.6
122	0502-3	71.058	70.426	70.742	105	109	104.5	39.3	39.6	40.3	13.7	13.5	13.8
123	0508-1	61.719	62.66	62.1895	104	105	97	40.1	40.5	42.45	13.7	13.9	11.35
124	0511-4	60.175	61.86	61.0175	96	98	95.5	42.7	42.2	38.05	16	6.7	12.85
125	0514-3	71.135	73.179	72.157	95	96	104.5	38	38.1	41.55	12.8	12.9	15.15
126	0517-2	61.298	62.256	61.777	105	104	95.5	41.5	41.6	38.5	15.1	15.2	13.8
127	0520-5	61.017	61.228	61.1225	95	96	97.5	38.4	38.6	44.5	13.7	13.9	16.25
128	0523-2	60.104	60.877	60.4905	97	98	98.5	44.4	44.6	41.8	16	16.5	14.5
129	0526-2	65.09	65.23	65.16	99	98	98.5	41.7	41.9	44.5	14.4	14.6	14.7
130	0529-2	65.722	66.564	66.143	99	98	95.5	44.4	44.6	38.05	14.8	14.6	12.75
131	0532-1	68.055	68.337	68.196	96	95	100.5	38.1	38	42.2	12.6	12.9	14.55
132	0535-1	64.181	65.167	64.674	100	101	98.5	42	42.4	41.3	14.5	14.6	14.65
133	0538-2	63.194	64.392	63.793	99	98	98	41.1	41.5	40.8	14.4	14.9	13.85
134	0541-2	61.222	61.292	61.257	97	99	120.5	40.7	40.9	44.25	13.8	13.9	6.75
135	0544-1	65.308	65.306	65.307	121	120	102.5	44.3	44.2	41.4	12.6	0.9	13.7
136	0550-2	58.051	58.892	58.4715	102	103	101.5	41.5	41.3	41.55	13.5	13.9	14.25
137	0556-2	61.363	61.644	61.5035	101	102	98.5	41.6	41.5	41.25	14	14.5	14.3
138	0562-2	58.263	60.517	59.39	99	98	100.5	41	41.5	42.3	14.1	14.5	14.85
139	0565-4	58.051	58.544	58.2975	100	101	98.5	42.3	42.3	44.15	14.9	14.8	16.85
140	0571-3	66.294	67.28	66.787	98	99	97	44.2	44.1	38.65	16.9	16.8	13.75
141	0574-3	63.194	63.687	63.4405	96	98	101.5	38.7	38.6	42.15	13.6	13.9	15.55
142	0577-1	59.42	60.1988	59.8094	101	102	102	42.3	42	45.3	15.4	15.7	16.85
143	0580-1	60.659	62.144	61.4015	101	103	100.5	45.1	45.5	40.15	16.8	16.9	8.85
144	0583-2	51.311	53.063	52.187	100	101	108.5	40.1	40.2	42.55	13.9	3.8	14.6
145	0586-5	61.236	61.496	61.366	109	108	104.5	42.5	42.6	41.95	14.4	14.8	14.65
146	0589-1	53.257	54.165	53.711	104	105	99.5	41.9	42	41.3	14.7	14.6	14.8
147	0592-1	62.144	60.523	61.3335	99	100	98.5	41.2	41.4	41.55	14.8	14.8	14.5
148	0595-5	52.673	53.063	52.868	99	98	114.5	41.5	41.6	42.7	14.7	14.3	12.7
149	0598-1	61.107	61.885	61.496	115	114	115.5	42.6	42.8	43.7	12.6	12.8	14.4
150	0604-1	54.23	54.036	54.133	116	115	116.5	43.8	43.6	44.35	14	14.8	13.55
151	0607-2	47.614	48.873	48.2435	116	117	101	44.2	44.5	40.35	13.6	13.5	13.2
152	0610-4	53.647	53.128	53.3875	100	102	98	40.2	40.5	40.6	13.6	12.8	13.7
153	0613-1	52.414	52.609	52.5115	99	97	100.5	40.6	40.6	41.5	13.8	13.6	14.55
154	0616-1	56.501	58.123	57.312	100	101	101.5	41.6	41.4	42.45	14.6	14.5	8.35
155	0619-1	53.257	55.722	54.4895	101	102	98.5	42.5	42.4	41.35	15.7	1	14.55
156	0622-2	57.668	59.9393	58.8037	98	99	96.5	41.3	41.4	40.15	14.5	14.6	14.65
157	0625-1	57.604	57.9932	57.7986	97	96	93.5	40.3	40	37.65	14.5	14.8	13.45
158	0628-1	55.139	55.593	55.366	94	93	97.5	37.7	37.6	38.5	13.5	13.4	12.8
159	0631-3	55.787	56.698	56.2425	97	98	100	38.4	38.6	41.45	12.8	12.8	14.7
160	0634-1	56.825	56.112	56.4685	99	101	96	41.3	41.6	40.95	14.6	14.8	15.1
161	0640-1	57.668	58.771	58.2195	95	97	98	40.9	41	42.05	15	15.2	15.6
162	0643-2	64.09	63.312	63.701	97	99	98	42.1	42	41.75	15.4	15.8	15.25
163	0646-2	59.096	60.847	59.9715	99	97	97.5	41.6	41.9	42.55	15.1	15.4	15.75
164	0649-2	56.566	57.279	56.9225	99	96	102	42.5	42.6	39.9	15.6	15.9	12.95
165	0652-1	54.684	55.203	54.9435	101	103	99	39.8	40	46.6	13	12.9	18.45
166	0664-1	55.852	57.085	56.4685	98	100	115.5	46.4	46.8	42.05	18.7	18.2	12.9
167	0676-1	58.6335	60.627	59.6303	115	116	120	42	42.1	43.25	12.9	12.9	11.7
168	0682-1	63.42	64.483	63.9515	121	119	99	43	43.5	40.7	11.9	11.5	14.25
169	0685-2	52.157	53.581	52.869	98	100	98	40.6	40.8	39.5	14	14.5	13.2
170	0688-2	65.746	67.746	66.746	98	98	96.5	39.5	39.5	42.3	13.4	13	15.4
171	0691-1	63.42	64.284	63.852	97	96	100	42.1	42.5	43.4	15.4	15.4	15.85
172	0694-1	67.076	68.073	67.5745	100	100	100.5	43.4	43.4	43.5	15.8	15.9	16.35
173	0697-2	64.749	64.749	64.749	100	101	97.5	43.4	43.6	39	16.3	16.4	14.55
174	0706-1	57.37	58.7	58.035	97	98	101	39.5	38.5	44.5	14.2	14.9	17.05
175	0709-2	57.569	56.572	57.0705	102	100	97	44.4	44.6	41.35	17	17.1	14.7
176	0724-1	63.818	64.55	64.184	96	98	98.5	41.3	41.4	42.05	14.9	14.5	14.6
177	0730-2	57.304	57.769	57.5365	98	99	100.5	42.1	42	41.1	14.7	14.5	14.6
178	0739-1	54.578	55.775	55.1765	101	100	102	41.2	41	43	14.6	14.6	15.6
179	0745-1	62.422	62.622	62.522	101	103	101	43	43	45.95	15.3	15.9	17.6
180	0748-2	57.636	57.835	57.7355	100	102	101.5	45.9	46	42.95	17.9	17.3	15.3
181	0751-2	58.833	60.029	59.431	103	100	101.5	42.9	43	40.85	15.1	15.5	13.8
182	0754-1	67.209	67.076	67.1425	101	102	99.5	40.7	41	44.55	13.8	13.8	16.7
183	0757-1	58.035	58.367	58.201	100	99	97.5	44.6	44.5	40.1	16.7	16.7	13.65
184	0763-1	59.431	59.763	59.597	98	97	103.5	40.2	40	40.5	13.5	13.8	13.55
185	0766-1	63.818	64.217	64.0175	104	103	105.5	40.4	40.6	41	13.6	13.5	13.75
186	0769-2	54.91	55.841	55.3755	105	106	107.5	41	41	41.1	13.7	13.8	9.55
187	0775-2	62.55	63.22	62.885	108	107	101	41	41.2	38.05	14.5	4.6	7.85
188	0778-1	61.026	63.22	62.123	100	102	108	38.1	38	40.75	12.8	2.9	14.25
189	0781-2	65.215	65.68	65.4475	107	109	99.5	40.6	40.9	40.05	14	14.5	14.3
190	0784-5	62.98	66.281	64.6305	99	100	103	40.1	40	40.05	14.1	14.5	9.45
191	0787-4	60.849	63.255	62.052	102	104	105	40.1	40	43.4	14.3	4.6	16.05
192	0790-1	53.836	55.142	54.489	104	106	108	43.3	43.5	40.25	16	16.1	13.75
193	0793-3	63.737	64.837	64.287	107	109	104.5	40.4	40.1	39.55	13.6	13.9	13.35
194	0796-3	63.187	63.805	63.496	104	105	103.5	39.5	39.6	41.4	13.2	13.5	14.5
195	0799-1	69.512	69.375	69.4435	103	104	99.5	41.3	41.5	44.5	14.2	14.8	16.6
196	0802-2	64.974	66.899	65.9365	99	100	104	44.4	44.6	43.05	16.7	16.5	14.75
197	0805-1	67.178	67.862	67.52	103	105	104.5	43	43.1	41.55	14.9	14.6	13.85
198	0811-2	65.662	66.899	66.2805	103	106	104.5	41.5	41.6	41.55	13.8	13.9	13.8
199	0826-2	56.792	57.411	57.1015	103	106	104.5	41.5	41.6	42.3	13.8	13.8	14.5
200	0829-1	66.487	67.106	66.7965	104	105	97.5	42.2	42.4	43.4	14.4	14.6	14.7
201	0832-1	75.356	75.425	75.3905	97	98	106.5	43.2	43.6	42.7	14.9	14.5	14.45
202	0835-2	69.512	70.131	69.8215	106	107	107.5	42.6	42.8	39.35	14.1	14.8	12.3
203	0838-2	60.024	60.505	60.2645	107	108	103	39.2	39.5	41.55	12.1	12.5	14.05
204	0853-3	78.244	78.519	78.3815	102	104	104	41.5	41.6	41.1	14	14.1	12.95
205	0856-2	59.886	60.468	60.177	103	105	104	41	41.2	42.75	12.9	13	15.1
206	0859-2	63.737	64.837	64.287	105	103	98	42.7	42.8	41.05	15	15.2	14.5
207	0862-1	58.099	58.305	58.202	97	99	98.5	41.1	41	43	14.4	14.6	14.9
208	0874-1	70.337	70.75	70.5435	99	98	100.5	43	43	44.1	14.9	14.9	16.25
209	0886-1	54.936	54.789	54.8625	100	101	99.5	44.2	44	41.75	16.2	16.3	14.4
210	0901-1	52.808	53.968	53.388	100	99	97	41.7	41.8	45.5	14.2	14.6	16.8
211	0904-1	59.886	59.542	59.714	98	96	100	45.4	45.6	41.6	16.7	16.9	14.25
212	0919-2	78.886	78.263	78.5745	100	100	102.5	41.5	41.7	42.9	14	14.5	14.5
213	0925-2	67.32	68.497	67.9085	103	102	100.5	42.8	43	40.15	14.4	14.6	13.5
214	0931-1	64.272	64.788	64.53	101	100	101	40.3	40	41.55	13.1	13.9	13.75
215	0934-1	61.329	61.049	61.189	100	102	100.5	41.6	41.5	40.3	13.7	13.8	13.65
216	0937-1	65.944	68.532	67.238	100	101	97	40.3	40.3	40.8	13.7	13.6	13.5
217	0943-1	62.263	62.408	62.3355	96	98	100.5	40.7	40.9	42.55	13.2	13.8	15.4
218	0946-1	64.555	64.843	64.699	100	101	99.5	42.5	42.6	40.95	15	15.8	13.7
219	0949-1	67.223	67.945	67.584	100	99	98.5	40.9	41	40.55	13.5	13.9	13.5
220	0952-1	62.531	62.39	62.4605	99	98	96.5	40.5	40.6	41.75	13.4	13.6	14.35
221	0955-1	67.273	67.693	67.483	97	96	104	41.6	41.9	41.45	14.1	14.6	13.65
222	0958-1	63.473	65.348	64.4105	104	104	98.5	41.4	41.5	40.75	13.5	13.8	13.5
223	0961-1	72.8831	74.784	73.8336	99	98	109.5	40.7	40.8	41.4	13.4	13.6	13.7
224	0970-1	63.799	65.489	64.644	109	110	106	41.3	41.5	42.7	13.6	13.8	14.85
225	0973-1	64.791	64.503	64.647	105	107	104	42.6	42.8	40.95	14.8	14.9	13.55
226	0988-1	64.336	65.595	64.9655	104	104	105	40.9	41	43.9	13.3	13.8	15.7
227	0982-1	54.673	54.817	54.745	104	106	104.5	43.8	44	45.3	15.8	15.6	16.85
228	0991-1	62.751	63.617	63.184	104	105	102	45	45.6	42.3	16.9	16.8	14.8
229	0994-3	65.514	66.236	65.875	101	103	97.5	42.2	42.4	38.85	14.7	14.9	12.3
230	0997-2	72.098	73.986	73.042	97	98	105.5	38.8	38.9	43.05	12.1	12.5	14.8
231	1003-4	64.784	66.193	65.4885	105	106	103.5	43.1	43	41.9	14.7	14.9	13.65
232	1006-3	66.504	67.273	66.8885	103	104	103	41.8	42	43.7	13.8	13.5	15.45
233	1009-4	69.315	69.678	69.4965	101	105	105.5	43.6	43.8	42.9	15.3	15.6	15.5
234	1012-2	61.742	63.761	62.7515	105	106	106	42.8	43	43.3	15.2	15.8	14.3
235	1015-3	62.937	61.049	61.993	107	105	106	43.4	43.2	41.4	14.3	14.3	13.75
236	1018-4	63.427	64.406	63.9165	106	106	103	41.4	41.4	41.75	13.7	13.8	14.55
237	1021-2	72.308	72.867	72.5875	102	104	100.5	41.7	41.8	38.65	14.3	14.8	7
238	1024-3	65.385	67.832	66.6085	100	101	101.5	38.8	38.5	40.95	12.2	1.8	14.4
239	1030-2	65.132	64.41	64.771	100	103	99.5	40.9	41	43.65	14.2	14.6	15.5
240	1033-3	68.462	69.0916	68.7768	99	100	101	43.8	43.5	45.85	15.2	15.8	17.05
241	1036-2	59.371	59.93	59.6505	102	100	108.5	45.9	45.8	41.6	17	17.1	13.4
242	1039-4	64.825	66.505	65.665	109	108	101.5	41.7	41.5	43	13.3	13.5	14.7
243	1042-2	62.624	63.636	63.13	102	101	107.5	43	43	42.95	14.8	14.6	14.85
244	1051-4	61.397	61.397	61.397	108	107	99.5	42.9	43	42.45	14.8	14.9	15.35
245	1054-3	66.122	66.193	66.1575	99	100	97	42.5	42.4	41.1	15.1	15.6	14.55
246	1057-3	79.361	80.206	79.7835	98	96	105.5	41.2	41	43.45	14.5	14.6	15.7
247	1060-2	63.986	64.196	64.091	106	105	105	43.5	43.4	41.4	15.5	15.9	13.75
248	1066-2	70.209	71.292	70.7505	106	104	100.5	41.4	41.4	43.65	13.6	13.9	15.7
249	1069-3	64.755	66.084	65.4195	100	101	101.5	43.7	43.6	41.55	15.8	15.6	13.85
250	1072-1	70.559	71.122	70.8405	101	102	98.5	41.7	41.4	40.5	13.8	13.9	13.85
251	1075-2	72.588	74.126	73.357	99	98	98	40.4	40.6	44.95	13.9	13.8	16.55
252	1078-1	58.496	58.784	58.64	97	99	102	44.9	45	43.6	16.3	16.8	10.45
253	1081-2	70.63	70.14	70.385	103	101	99.5	43.4	43.8	42.05	15.1	5.8	14.5
254	1084-1	68.692	69.559	69.1255	99	100	103.5	42.1	42	42.25	14.4	14.6	14.55
255	1087-3	64.616	66.504	65.56	103	104	100.5	42.4	42.1	43.55	14.5	14.6	15.65
256	1090-2	66.597	67.031	66.814	101	100	98.5	43.5	43.6	41.1	15.4	15.9	12.85
257	1093-4	58.9411	59.374	59.1576	98	99	96.5	41	41.2	42.7	12.9	12.8	14.75
258	1099-2	55.322	56.332	55.827	97	96	97.5	42.6	42.8	42.2	14.9	14.6	14.5
259	1102-2	74.965	76.993	75.979	97	98	99.5	42	42.4	40.45	14.4	14.6	13.8
260	1105-4	63.007	63.637	63.322	99	100	101.5	40.4	40.5	40.05	13.8	13.8	12.85
261	1108-3	75.315	75.175	75.245	102	101	101	40	40.1	45.05	12.9	12.8	16.6
262	1111-1	56.476	56.909	56.6925	100	102	103	45.1	45	41.7	16.4	16.8	13.5
263	1114-3	62.238	63.427	62.8325	102	104	105.5	41.6	41.8	46.6	13.2	13.8	17.35
264	1117-3	68.81	68.81	68.81	105	106	105.5	46.4	46.8	45.4	17.2	17.5	16.65
265	1120-1	61.329	62.308	61.8185	105	106	98.5	45.3	45.5	42.05	16.4	16.9	14.65
266	1123-2	70.35	72.797	71.5735	98	99	105.5	42.1	42	42.05	14.5	14.8	13.65
267	1126-4	67.063	68.951	68.007	104	107	104.5	42.1	42	39.55	13.5	13.8	11.65
268	1129-3	56.693	57.991	57.342	104	105	105	39.6	39.5	41.7	11.5	11.8	13.5
269	1132-3	62.408	62.841	62.6245	104	106	106.5	41.8	41.6	43.5	13.2	13.8	15.1
270	1135-2	73.164	76.338	74.751	107	106	106.5	43.5	43.5	43.4	15	15.2	15.5
271	1138-3	63.112	64.266	63.689	105	108	102.5	43.4	43.4	41.45	15.2	15.8	14.45
272	1141-1	70.63	72.728	71.679	102	103	98	41.6	41.3	41.85	14	14.9	13.8
273	1150-2	59.361	61.092	60.2265	97	99	99.5	41.9	41.8	41.05	13.8	13.8	13.65
274	1156-3	62.896	64.338	63.617	99	100	100.5	41	41.1	44.25	13.5	13.8	15.8
275	1159-1	68.462	70.49	69.476	100	101	101.5	44.3	44.2	41.45	15.7	15.9	13.4
276	1162-1	58.182	58.951	58.5665	100	103	97.5	41.5	41.4	46.2	13	13.8	17.35
277	1168-4	74.951	75.951	75.451	97	98	98.5	46.2	46.2	40.2	17.2	17.5	12.65
278	1177-2	63.857	65.242	64.5495	98	99	100.5	40.3	40.1	42.35	12.5	12.8	14.5
279	1183-2	62.056	61.917	61.9865	101	100	101.5	42.3	42.4	45.1	14.4	14.6	16.8
280	1192-2	65.865	66.488	66.1765	102	101	99.5	45.2	45	49.15	16.8	16.8	11.7
281	1195-1	73.414	70.644	72.029	99	100	103.5	49.3	49	43.6	11.9	11.5	14.45
282	1198-1	59.216	59.978	59.597	103	104	101.5	43.7	43.5	42.95	14.3	14.6	14.8
283	1201-1	76.122	75.911	76.0165	102	101	97.5	42.9	43	42.55	14.8	14.8	14.1
284	1204-5	65.173	64.757	64.965	97	98	96.5	42.3	42.8	41.4	14	14.2	13.5
285	1207-2	74.107	72.029	73.068	97	96	99.5	41.3	41.5	43.95	13.2	13.8	16.45
286	1211-5	73.968	74.592	74.28	99	100	101.5	43.9	44	43.8	16.1	16.8	14.65
287	1216-3	59.735	60.746	60.2405	101	102	95.5	43.7	43.9	41.25	14.7	14.6	13.9
288	1219-4	68.843	70.09	69.4665	95	96	100	41.3	41.2	41.95	13.9	13.9	13.6
289	1222-2	66.404	66.686	66.545	100	100	99.5	42	41.9	43.05	13.7	13.5	14.4
290	1228-2	76.531	77.639	77.085	99	100	103	43.1	43	41.95	14.3	14.5	14.55
291	1231-2	71.198	71.96	71.579	102	104	98	41.9	42	39.95	14.5	14.6	13.45
292	1234-2	66.835	68.012	67.4235	97	99	105	39.9	40	45.75	13.1	13.8	16.75
293	1237-1	62.264	62.887	62.5755	106	104	103	45.7	45.8	41.65	16.6	16.9	13.6
294	1240-2	68.134	72.234	70.184	103	103	101.5	41.7	41.6	43.65	13.4	13.8	15.45
295	1243-3	70.0211	69.397	69.7091	102	101	100.5	43.5	43.8	45.7	15.1	15.8	16.55
296	1249-2	66.904	70.228	68.566	100	101	103.5	45.6	45.8	43.95	16.3	16.8	15.4
297	1261-1	63.926	65.45	64.688	103	104	105.5	43.9	44	39.2	15.2	15.6	6.9
298	1264-3	65.45	66.281	65.8655	106	105	101.5	39	39.4	40.9	11.9	1.9	13.7
299	1270-4	68.774	69.951	69.3625	101	102	100.5	40.8	41	38.55	13.9	13.5	12.7
300	1282-3	69.813	69.467	69.64	101	100	100	38.5	38.6	41.55	12.6	12.8	14.5
301	1285-1	71.8911	73.276	72.5836	101	99	103	41.5	41.6	41.45	14.4	14.6	15.35
302	1294-2	61.779	63.233	62.506	102	104	105	41.5	41.4	40.45	15.1	15.6	13.7
303	1297-1	64.618	65.103	64.8605	102	108	100	40.4	40.5	39.8	13.9	13.5	13
304	1300-1	58.247	59.84	59.0435	100	100	102.5	39.7	39.9	38.45	13.1	12.9	13.3
305	1305-3	68.635	67.943	68.289	102	103	101.5	38.4	38.5	41.6	13.1	13.5	14.75
306	1309-3	64.549	65.588	65.0685	101	102	98	41.6	41.6	42.25	14.6	14.9	14.75
307	1311-3	60.515	60.804	60.6595	97	99	106.5	42	42.5	41.05	14.6	14.9	14.65
308	1315-1	76.393	77.362	76.8775	107	106	103.5	41.1	41	40.7	14.7	14.6	8.7
309	1317-1	61.363	62.5411	61.952	103	104	98.5	40.6	40.8	42.6	13.6	3.8	8.75
310	1315-2	59.3	59.4	59.35	98	99	101.5	42.4	42.8	40.15	15.7	1.8	13.8
311	1317-2	62.7	62.9	62.8	102	101	100.5	40.3	40	40.75	13.7	13.9	15.1
312	1315-3	61.6	61.5	61.55	101	100	97.5	40.7	40.8	42.05	15	15.2	15.3
313	1317-3	62.8	63	62.9	97	98	96	42.1	42	38.9	15.1	15.5	13.4
314	1315-4	58	58.4	58.2	96	96	100.5	38.8	39	40.1	13.4	13.4	13.85
315	1317-4	64	64.1	64.05	100	101	101	40.2	40	44	13.9	13.8	16.6
316	1315-5	60.7	60.4	60.55	100	102	97.5	44	44	41.1	16.4	16.8	14.65
317	1317-5	59.4	59.7	59.55	97	98	99.5	41.2	41	42.1	14.7	14.6	15.35
318	1315-6	61.8	61.9	61.85	100	99	99.5	42.2	42	40.05	15.2	15.5	13.6
319	1317-6	58.2	58.1	58.15	99	100	103.5	40.1	40	41.45	13.6	13.6	14.3
320	1315-7	61.8	61.9	61.85	104	103	107	41.5	41.4	39.45	14.1	14.5	12.65
321	1317-7	59.9	60	59.95	108	106	106	39.5	39.4	40.95	12.7	12.6	14.25
322	1315-8	60.7	60.4	60.55	107	105	105.5	40.9	41	42.4	14	14.5	14.6
323	1317-8	61.2	61.4	61.3	105	106	104.5	42.3	42.5	40	14.6	14.6	13.6
324	1315-9	62.9	63	62.95	104	105	100.5	40	40	41.65	13.4	13.8	14.6
325	1317-9	59.2	59.4	59.3	101	100	102	41.7	41.6	40.05	14.3	14.9	13.65
326	1315-10	58.6	58.7	58.65	103	101	106	40	40.1	40.45	13.5	13.8	13.45
327	1317-10	63.3	63.8	63.55	106	106	105.5	40.4	40.5	38.9	13.3	13.6	12.7
328	1315-11	63.3	63.8	63.55	106	105	106	38.8	39	21.605	12.9	12.5	12.7
329	1317-11	58.8	59	58.9	105	107	108.5	39.3	3.91	40.2	12.8	12.6	13.5
330	1315-12	61.5	61.4	61.45	109	108	106.5	40	40.4	40.55	13.2	13.8	14.1
331	1317-12	59.5	59.4	59.45	106	107	98	40.5	40.6	39.05	14	14.2	13.45
332	1315-13	60.8	61	60.9	97	99	106.5	39	39.1	44.1	13.4	13.5	16.75
333	1317-13	61.4	61.5	61.45	107	106	99.5	44.2	44	41.05	16.6	16.9	14.3
334	1315-14	59.1	59	59.05	99	100	98.5	41.1	41	42.05	14.3	14.3	15.8
335	1317-14	61.2	61.8	61.5	98	99	100.5	42.1	42	44.75	15.7	15.9	12.7
336	1315-15	61.4	61.5	61.45	101	100	103.5	39.7	49.8	41.1	12.9	12.5	14.55
337	1317-15	63.8	63.9	63.85	103	104	99.5	41.2	41	39.1	14.5	14.6	13.75
338	1315-16	57.8	57.9	57.85	99	100	98.5	39.2	39	41.1	13.7	13.8	15.75
339	1317-16	61.9	62	61.95	98	99	96.5	41	41.2	41.75	15.6	15.9	15.5
340	1315-17	57.5	57.4	57.45	97	96	97	41.7	41.8	41.8	15.2	15.8	15.55
341	1317-17	64.5	64.4	64.45	98	96	105.5	41.7	41.9	36.05	15.3	15.8	10.5
342	1315-18	62.7	62.5	62.6	105	106	106	36.1	36	40.2	10.5	10.5	13.6
343	1317-18	60.3	60.8	60.55	105	107	98	40.3	40.1	42.2	13.4	13.8	15.1
344	1315-19	63.1	63.4	63.25	97	99	99.5	42.3	42.1	40.05	15	15.2	13.65
345	1317-19	58.3	58.4	58.35	99	100	99.5	40	40.1	40.75	13.5	13.8	14.4
346	1315-20	64.3	64.3	64.3	100	99	99	40.7	40.8	38.65	14.2	14.6	12.75
347	1317-20	60.1	60.4	60.25	100	98	100.5	38.7	38.6	40.05	12.7	12.8	14.2
348	1315-21	58.1	58.4	58.25	100	101	99.5	40	40.1	40.15	14.1	14.3	14.25
349	1317-21	63	63.4	63.2	99	100	95.5	40.3	40	42	14	14.5	14
350	1315-22	64.3	64.3	64.3	95	96	98	42.4	42.5	92	16	16.7	16
